# Supplementary material for: The Influence of Acitretin on Brain Lipidomics in Adolescent Mice—Implications for Pediatric and Adolescent Dermatological Therapy
Source: Int J Mol Sci. 2022 Dec 8;23(24):15535. doi: 10.3390/ijms232415535 (PMC9778912; doi:10.3390/ijms232415535)
Supplement: Supplementary file 1 [file ijms-23-15535-s001.zip]

Archive with 2 entries (2 files):
- Kopie von Kopie von ijms-1971666_supplementary table1-3_proofs.xlsx
- Manuscript_IJMS_KE_09.22_Suppl. Figures_proofs.pdf
